# Supplementary material for: “So, if she wasn’t aware of it, then how would everybody else out there be aware of it?”—Key Stakeholder Perspectives on the Initial Implementation of Self-Collection in Australia’s Cervical Screening Program: A Qualitative Study
Source: Int J Environ Res Public Health. 2022 Nov 27;19(23):15776. doi: 10.3390/ijerph192315776 (PMC9739016; doi:10.3390/ijerph192315776)
Supplement: Supplementary file 1 [file ijerph-19-15776-s001.zip]

Archive with 1 entries (1 files):
- ijerph-2004341-supplementary.pdf
